# Supplementary material for: Arginine-Derived Cationic Surfactants Containing Phenylalanine and Tryptophan: Evaluation of Antifungal Activity, Biofilm Eradication, Cytotoxicity, and Ecotoxicity
Source: J Xenobiot. 2025 Sep 3;15(5):140. doi: 10.3390/jox15050140 (PMC12452389; doi:10.3390/jox15050140)
Supplement: Supplementary file 1 [file jox-15-00140-s001.zip]

Archive with 1 entries (1 files):
- jox-3709608-supplementary.pdf
